# Supplementary material for: Low frequency of N-methyl-D-aspartate receptor autoimmunity in tick-borne encephalitis
Source: PLoS One. 2025 Oct 13;20(10):e0334438. doi: 10.1371/journal.pone.0334438 (PMC12517480; doi:10.1371/journal.pone.0334438)
Supplement: S1 Dataset — (CSV) [file pone.0334438.s001.csv]

sex	age	clin_presentation	fu_symptoms	fu_cog
male	35	meningitis	symptomatic	yes
female	51	encephalitis-other	symptomatic	yes
male	35	encephalitis-other	symptomatic	yes
male	24	encephalitis-other	recovered	no
male	50	encephalitis-other	symptomatic	yes
female	63	encephalitis-other	symptomatic	yes
male	60	encephalitis-other	recovered	no
female	31	meningitis	recovered	no
male	53	encephalitis-other	symptomatic	yes
female	55	encephalitis-other	symptomatic	yes
female	65	encephalitis-other	recovered	no
male	30	encephalitis-other	symptomatic	no
female	61	encephalitis-other	recovered	no
male	55	encephalitis-other	symptomatic	yes
male	44	encephalitis-other	symptomatic	yes
male	37	encephalitis-other	recovered	no
male	45	encephalitis-other	recovered	no
female	36	encephalitis-other	symptomatic	yes
male	57	meningitis	recovered	no
male	64	encephalitis-other	symptomatic	no
male	50	encephalitis-other	symptomatic	yes
female	49	meningitis	symptomatic	yes
female	32	meningitis	symptomatic	no
female	55	encephalitis-other	recovered	no
male	36	meningitis	symptomatic	no
female	42	encephalitis-other	symptomatic	yes
male	46	encephalitis-other	symptomatic	yes
female	57	meningitis	symptomatic	no
male	43	meningitis	recovered	no
female	45	meningitis	symptomatic	no
male	50	encephalitis-other	symptomatic	yes
male	41	meningitis	recovered	no
female	27	meningitis	recovered	no
male	60	encephalitis-other	symptomatic	yes
male	61	encephalitis-other	recovered	no
female	36	encephalitis-other	symptomatic	yes
male	51	meningitis	symptomatic	yes
female	48	meningitis	symptomatic	yes
male	50	meningitis	symptomatic	yes
female	33	meningitis	symptomatic	yes
male	59	encephalitis-other	recovered	no
female	18	encephalitis-other	recovered	no
female	27	meningitis	symptomatic	no
female	29	meningitis	symptomatic	no
female	62	meningitis	symptomatic	yes
female	28	meningitis	symptomatic	yes
female	50	encephalitis-other	symptomatic	yes
female	27	meningitis	symptomatic	yes
female	41	encephalitis-other	symptomatic	yes
male	38	encephalitis-other	symptomatic	yes
male	27	encephalitis-other	symptomatic	yes
male	31	encephalitis-other	symptomatic	yes
male	32	encephalitis-other	symptomatic	yes
