# Supplementary material for: Low frequency of N-methyl-D-aspartate receptor autoimmunity in tick-borne encephalitis
Source: PLoS One. 2025 Oct 13;20(10):e0334438. doi: 10.1371/journal.pone.0334438 (PMC12517480; doi:10.1371/journal.pone.0334438)
Supplement: S2 Dataset — (CSV) [file pone.0334438.s002.csv]

number	daystosample	result	first
PG01	74	ej pavisbar	1
PG02	92	ej pavisbar	1
PG08	98	ej pavisbar	1
PU05	88	ej pavisbar	1
PU06	103	ej pavisbar	1
PU09	88	ej pavisbar	1
PU14	87	ej pavisbar	1
PU17	106	ej pavisbar	1
PU18	93	ej pavisbar	1
PU23	92	ej pavisbar	1
PU25	87	ej pavisbar	1
PU26	93	ej pavisbar	1
PU27	91	ej pavisbar	1
PU28	86	ej pavisbar	1
PU29	93	ej pavisbar	1
PU30	90	ej pavisbar	1
PU31	91	ej pavisbar	1
PU32	103	ej pavisbar	1
PU37	88	ej pavisbar	1
PU42	99	ej pavisbar	1
PU43	99	ej pavisbar	1
1	44	ej pavisbar	1
1	366	ej pavisbar	0
2	43	ej pavisbar	1
2	352	ej pavisbar	0
3	45	ej pavisbar	1
5	382	ej pavisbar	1
9	340	ej pavisbar	1
11	375	ej pavisbar	1
14	36	ej pavisbar	1
14	426	ej pavisbar	0
15	36	ej pavisbar	1
15	441	ej pavisbar	0
26	404	ej pavisbar	0
26	40	ej pavisbar	1
29	60	ej pavisbar	1
29	425	ej pavisbar	0
30	401	ej pavisbar	0
30	28	ej pavisbar	1
33	39	ej pavisbar	1
38	41	ej pavisbar	1
38	358	ej pavisbar	0
39	40	ej pavisbar	1
39	386	ej pavisbar	0
45	32	ej pavisbar	1
45	438	ej pavisbar	0
46	43	ej pavisbar	1
46	471	ej pavisbar	0
48	414	ej pavisbar	1
52	21	ej pavisbar	1
52	394	ej pavisbar	0
53	45	ej pavisbar	1
55	397	ej pavisbar	0
55	53	ej pavisbar	1
56	42	ej pavisbar	1
57	433	pavisbar	0
57	27	pavisbar	1
69	29	ej pavisbar	1
72	405	ej pavisbar	0
72	34	ej pavisbar	1
80	381	ej pavisbar	0
80	42	ej pavisbar	1
89	39	ej pavisbar	1
90	25	ej pavisbar	1
104	57	ej pavisbar	1
115	376	ej pavisbar	1
119	416	ej pavisbar	0
119	40	ej pavisbar	1
125	37	ej pavisbar	1
133	39	ej pavisbar	1
133	395	ej pavisbar	0
