# Supplementary material for: Low frequency of N-methyl-D-aspartate receptor autoimmunity in tick-borne encephalitis
Source: PLoS One. 2025 Oct 13;20(10):e0334438. doi: 10.1371/journal.pone.0334438 (PMC12517480; doi:10.1371/journal.pone.0334438)
Supplement: S3 Dataset — (CSV) [file pone.0334438.s003.csv]

kod	daystosample
300-0001	123
300-0010	107
300-0012	123
300-0013	113
300-0018	121
300-0025	117
301-0001	116
301-0007	55
301-0010	24
302-0007	116
302-0008	29
302-0014	114
303-0005	120
304-0004	113
